# Supplementary material for: Growth of Oxide and Nitride Layers on Titanium Foil and Their Electrochemical Properties
Source: Materials (Basel). 2025 Jan 15;18(2):380. doi: 10.3390/ma18020380 (PMC11766468; doi:10.3390/ma18020380)
Supplement: Supplementary file 1 [file materials-18-00380-s001.zip]

Archive with 1 entries (1 files):
- materials-3427068-supplementary.pdf
